# Supplementary material for: Hepatic Stellate Cell Modulates the Immune Microenvironment in the Progression of Hepatocellular Carcinoma
Source: Int J Mol Sci. 2022 Sep 15;23(18):10777. doi: 10.3390/ijms231810777 (PMC9503407; doi:10.3390/ijms231810777)
Supplement: Supplementary file 1 [file ijms-23-10777-s001.zip]

Archive with 1 entries (1 files):
- ijms-1864547-supplementary.pdf
